# Supplementary material for: Translation and Validation of the Chinese Version of the Rapid Geriatric Assessment (C-RGA): A Screening Tool for Geriatric Syndromes in Nursing Home Residents
Source: Nutrients. 2025 Feb 28;17(5):873. doi: 10.3390/nu17050873 (PMC11901678; doi:10.3390/nu17050873)
Supplement: Supplementary file 1 [file nutrients-17-00873-s001.zip]

Archive with 1 entries (1 files):
- nutrients-3491730-supplementary.pdf
